# Supplementary material for: Evaluation of Somatropin Release from Chitosan and Methylcellulose Hydrogels: Influence of Hydrogel Composition and Phosvitin on the Release Profile
Source: Polymers (Basel). 2025 Dec 28;18(1):86. doi: 10.3390/polym18010086 (PMC12787833; doi:10.3390/polym18010086)
Supplement: Supplementary file 1 [file polymers-18-00086-s001.zip]

Archive with 1 entries (1 files):
- polymers-4028646-supplementary.pdf
